# Supplementary material for: Identifying Factors Influencing Attention in Adolescents with a Co-Created Questionnaire: A Citizen Science Approach with Secondary Students in Barcelona, Spain
Source: Int J Environ Res Public Health. 2021 Aug 3;18(15):8221. doi: 10.3390/ijerph18158221 (PMC8345951; doi:10.3390/ijerph18158221)
Supplement: Supplementary file 1 [file ijerph-18-08221-s001.zip]

Archive with 1 entries (1 files):
- ijerph-1305348-supplementary.pdf
